# Supplementary material for: Whole genome and transcriptome integrated analyses guide clinical care of pediatric poor prognosis cancers
Source: Nat Commun. 2024 May 16;15:4165. doi: 10.1038/s41467-024-48363-5 (PMC11099106; doi:10.1038/s41467-024-48363-5)
Supplement: Supplementary file 4 — Supplementary Data 1 [file 41467_2024_48363_MOESM4_ESM.xlsx]

## Sheet: actionable
Diagnosis	Alteration	Alteration_gene	Alteration_LOE	Alteration_drug_class	Alteration_signature_type	Alteration_SNV/Indel	Alteration_CNV	Alteration_SV	Alteration_expression	Alteration_genome.signature	Alteration_germline	Alteration_DNA	Alteration_RNA
Infantile fibrosarcoma	fusion, expression outlier	ETV6-NTRK3	4b	ALK inhibitor (targeted)		no	no	yes	yes	no	no	yes	yes
Neuroblastoma	fusion, expression outlier	NEURL-ALK	5b	ALK inhibitor (targeted)		no	no	yes	yes	no	no	yes	yes
Neuroblastoma	GoF mutation	BRAF	5b	BRAF inhibitor (broad)		yes	no	no	no	no	no	yes	no
CNS sarcoma	expression outlier	ALK	5b	ALK inhibitor (targeted)		no	no	no	yes	no	no	no	yes
CNS sarcoma	fusion	ATF1-EWSR1	5b	JAK inhibitor (broad)		no	no	yes	yes	no	no	yes	yes
CNS sarcoma	expression outlier	IL6,JAK1	5b	JAK inhibitor (broad)		no	no	no	yes	no	no	no	yes
Ocular melanoma	GoF mutation	GNA11	3a	MEK inhibitor (broad)		yes	no	no	no	no	no	yes	no
Osteosarcoma	CNV	PTEN	3b	mTOR inhibitor		no	yes	no	no	no	no	yes	no
Fibrovascular CNS tumour	expression outlier	FOS	5b	other		no	no	no	yes	no	no	no	yes
Fibrovascular CNS tumour	expression outlier	JAK1	5b	JAK inhibitor (broad)		no	no	no	yes	no	no	no	yes
Fibrovascular CNS tumour	expression outlier	PDGFRA, PDGFRB, PDGFB, PDGFD	5b	PDGFR inhibitor (targeted)		no	no	no	yes	no	no	no	yes
Angiosarcoma	expression outlier	IGF2, IGFBP2, IGFBP3, IGFBP4, IGFBP5	5b	other		no	no	no	yes	no	no	no	yes
Craniopharyngioma	GoF mutation	CTNNB1	4b	other		yes	no	no	no	no	no	yes	no
Craniopharyngioma	GoF mutation	EPHA2	4b	mTOR inhibitor		yes	no	no	no	no	yes	yes	no
Non-Hodgkin lymphoma	fusion, CNV, expression outlier	BCR-ABL1	1b	ABL kinase inhibitor (broad)		no	yes	yes	yes	no	no	yes	yes
Malignant granular cell tumour	VUS mutation, expression outlier	DUSP10	5b	RTK inhibitor (broad)		yes	no	no	yes	no	no	yes	yes
Malignant granular cell tumour	CNV, expression outlier	TERT	5b	MAPK inhibitor (broad)		no	yes	no	yes	no	no	yes	yes
Papillary thyroid carcinoma	fusion, expression outlier	NTRK1	4b	NTRK inhibitor (broad)		no	no	yes	yes	no	no	yes	yes
Neuroblastoma	expression outlier	PDGFRB	5b	FGFR/PDGFR/VEGFR inhibitor (broad)		no	no	no	yes	no	no	no	yes
Neuroblastoma	CNV, expression outlier	NTRK1	5b	NTRK inhibitor (broad)		no	yes	no	yes	no	no	yes	yes
Neuroblastoma	CNV, expression outlier	CCND1	5b	CDK4/6 inhibitor (broad)		no	yes	no	yes	no	no	yes	yes
Neuroblastoma	expression outlier	CDK4,CDK6	5b	CDK4/6 inhibitor (broad)		no	no	no	yes	no	no	no	yes
Neuroblastoma	CNV, expression outlier	VEGFB, STAT3	5b	VEGF inhibitor (targeted)		no	yes	no	yes	no	no	yes	yes
Osteosarcoma	CNV, expression outlier	FGFR2, FGFR3	5b	FGFR/PDGFR/VEGFR inhibitor (broad)		no	yes	no	yes	no	no	yes	yes
Osteosarcoma	CNV, expression outlier	MAPK7	5b	MEK inhibitor (broad)		no	yes	no	yes	no	no	yes	yes
Osteosarcoma	expression outlier	VEGFA	5b	VEGF inhibitor (targeted)		no	no	no	yes	no	no	no	yes
Aggressive Fibromatosis	GoF mutation, expression outlier	CTNNB1	4b	other		yes	no	no	yes	no	no	yes	yes
Aggressive Fibromatosis	expression outlier	JUN, FOS	5b	angiotensin II receptor antagonist		no	no	no	yes	no	no	no	yes
Pineoblastoma	GoF mutation	PIK3CA	3b	PI3K inhibitor (broad)		yes	no	no	no	no	no	yes	no
Glioblastoma Multiforme	CNV, VUS mutation, fusion,expression outlier	PDGFRA	5b	PDGFRA inhibitor (targeted)		yes	yes	yes	yes	no	no	yes	yes
Glioblastoma Multiforme	expression outlier	CDK6, CDK4,CDK1,CDKN2C,CDKN1A/B	5b	CDK4/6 inhibitor (broad)		no	no	no	yes	no	no	no	yes
Plexiform Fibroma	LoF mutation	NF1	3a	MEK inhibitor (broad)		yes	no	no	no	no	no	yes	no
Plexiform Fibroma	expression outlier	ABL, PDGFRB, PDGFB	5b	ABL kinase inhibitor (broad)		no	no	no	yes	no	no	no	yes
Plexiform Fibroma	expression outlier	JUN, FOS	3b	angiotensin II receptor antagonist		no	no	no	yes	no	no	no	yes
Plexiform Fibroma	CNV	NF1	4b	MEK inhibitor (broad)		no	yes	no	no	no	no	yes	no
Plexiform Fibroma	expression outlier	JUN, FOS	3b	angiotensin II receptor antagonist		no	no	no	yes	no	no	no	yes
Diffuse midline glioma	CNV	PDGFRA	3b	PDGFR inhibitor (broad)		no	yes	no	no	no	no	yes	no
Diffuse midline glioma	SoF mutation	H3F3A	3b	HDAC inhibitor (broad)		yes	no	no	no	no	no	yes	no
Acute lymphoblastic leukemia	CNV	CDKN2A, CDKN2B	4b	CDK4/6 inhibitor (targeted)		no	yes	no	no	no	no	yes	no
Ewing sarcoma	expression outlier	MYC, JUP	5b	BET inhibitor (broad)		no	no	no	yes	no	no	no	yes
Ewing sarcoma	expression outlier	KIT, PDGFRB, FGFR1, FGF4	5b	RTK inhibitor (broad)		no	no	no	yes	no	no	no	yes
Ependymoma	expression outlier	NOTCH1, NOTCH2, NOTCH3, NOTCH4, NEURL1, FBXW7, DLL4, HES1, HEY1	4b	gamma secretase inhibitor		no	no	no	yes	no	no	no	yes
Ependymoma	expression outlier	CND1, CDKN1B	5b	CDK4/6 inhibitor (targeted)		no	no	no	yes	no	no	no	yes
Ependymoma	expression outlier	KDR, VEGFB, VEGFC	5b	VEGFR inhibitor (broad)		no	no	no	yes	no	no	no	yes
Glioblastoma Multiforme	CNV	NF1	4a	MEK inhibitor (broad)		no	yes	no	no	no	no	yes	no
Glioblastoma Multiforme	CNV, expression outlier	TOP1	5b	TOP1 inhibitor (targeted)		no	yes	no	yes	no	no	yes	yes
NUT midline carcinoma	fusion	BRD4-NUTM1	3a	BET inhibitor (broad)		no	no	yes	yes	no	no	yes	yes
NUT midline carcinoma	expression outlier	MTOR, AKT3	5b	mTOR inhibitor (targeted)		no	no	no	yes	no	no	no	yes
Atypical teratoid rhabdoid tumour	expression outlier	MAP2K1, MAP2K2, NRAS, HRAS, KRAS	5b	MEK inhibitor (broad)		no	no	no	yes	no	no	no	yes
Angiosarcoma	expression outlier	IGF1, IGF2	5b	IGF1R inhibitor (targeted)		no	no	no	yes	no	no	no	yes
Angiosarcoma	expression outlier	PDGFB, PDGFBR	5b	PDGFR inhibitor (broad)		no	no	no	yes	no	no	no	yes
Acute lymphoblastic leukemia	GOF mutation	IDH1	4b	IDH1 inhibitor (targeted)		yes	no	no	no	no	no	yes	no
Acute lymphoblastic leukemia	CNV	CDKN2A	3b	CDK4/6 inhibitor (targeted)		no	yes	no	no	no	no	yes	no
Anaplastic astrocytoma	CNV, expression outlier	FGFR1	5b	RTK inhibitor (broad)		no	yes	no	yes	no	no	yes	yes
Osteosarcoma	CNV, expression outlier	MYC, BRD4	4a	BET inhibitor (broad)		no	yes	no	yes	no	no	yes	yes
Neuroblastoma	expression outlier	PRAME	3b	other		no	no	no	yes	no	no	no	yes
Neuroblastoma	expression outlier	PDGFB, PDGFRB, NRG1,	5b	RTK inhibitor (broad)		no	no	no	yes	no	no	no	yes
Neuroblastoma	CNV, expression outlier	ATM, CHEK1	5b	PARP inhibitor (broad)		no	yes	no	yes	no	no	yes	yes
Neuroblastoma	CNV, expression outlier	HDAC5	4b	HDAC inhibitor (broad)		no	yes	no	yes	no	no	yes	yes
Rhabdomyosarcoma	fusion	PAX3-FOXO1	4a	HDAC inhibitor (broad)		no	no	yes	yes	no	no	yes	yes
Rhabdomyosarcoma	expression outlier	FGFR3, FGFR4, FGF3	5b	RTK inhibitor (broad)		no	no	no	yes	no	no	no	yes
Neuroblastoma	CNV, expression outlier	TOP2A	5b	TOP2A inhibitor (targeted)		no	yes	no	yes	no	no	yes	yes
Neuroblastoma	expression outlier	ALK, RET, NTRK1, PDGRB, VEG	5b	RTK inhibitor (broad)		no	no	no	yes	no	no	no	yes
Neuroblastoma	expression outlier	B4GALNT1	5b	other		no	no	no	yes	no	no	no	yes
Aggressive Fibromatosis	GOF mutation	CTNNB1	5b	other		yes	no	no	no	no	no	yes	no
Aggressive Fibromatosis	GOF mutation	CTNNB1	3b	other		yes	no	no	no	no	no	yes	no
Aggressive Fibromatosis	expression outlier	PDGFRA, PDGFRB, PDGFD	3a	RTK inhibitor (broad)		no	no	no	yes	no	no	no	yes
Aggressive Fibromatosis	expression outlier	TGFB1, TGFB2, TGFB3	5b	other		no	no	no	yes	no	no	no	yes
Glioblastoma Multiforme	fusion	NACC2-NTRK2	5b	NTRK inhibitor (broad)		no	no	yes	yes	no	no	yes	yes
Glioblastoma Multiforme	LoF mutation	NF1	3b	MEK inhibitor		yes	no	no	no	no	yes	yes	no
Neuroblastoma	expression outlier	TOP2A	5b	TOP2A inhibitor (targeted)		no	no	no	yes	no	no	no	yes
Papillary thyroid carcinoma	fusion	CCDC6-RET	2b	RTK inhibitor (broad)		no	no	yes	yes	no	no	yes	yes
Wilms tumour	LoF mutation	FBXW7	3b	mTOR inhibitor (targeted)		yes	no	no	no	no	no	yes	no
Plexiform Fibroma	LoF mutation	NF1	3b	MEK inhibitor		yes	no	no	no	no	yes	yes	no
Plexiform Fibroma	expression outlier	PDGFRA, PDGFRB, ABL1, IGF1, IGF2, FGFR1, EGFR, NTRK1, SLK	5b	RTK inhibitor (broad)		no	no	no	yes	no	no	no	yes
Plexiform Fibroma	expression outlier	JUN, FOS	5b	angiotensin II receptor antagonist		no	no	no	yes	no	no	no	yes
Osteosarcoma	fusion	NF1	3b	MEK inhibitor		no	no	yes	yes	no	no	yes	yes
Osteosarcoma	expression outlier	FLT4, KDR	5b	FGFR/PDGFR/VEGFR inhibitor (broad)		no	no	no	yes	no	no	no	yes
Osteosarcoma	expression outlier	TNFSF11	5b	RANKL inhibitor		no	no	no	yes	no	no	no	yes
Rhabdomyosarcoma	GoF mutation	PIK3CA	3b	PDGFRA inhibitor (targeted)		yes	no	no	no	no	no	yes	no
Rhabdomyosarcoma	CNV	FGFR1	3b	FGFR/PDGFR/VEGFR inhibitor (broad)		no	yes	no	no	no	no	yes	no
Rhabdomyosarcoma	CNV, expression outlier	ERBB3, EGFR, ERBB2	3b	RTK inhibitor (broad)		no	yes	no	yes	no	no	yes	yes
Chordoma	CNV, fusion	SMARCB1-RP4-530	3a	EZH2 inhibitor (targeted)		no	yes	yes	yes	no	no	yes	yes
Chordoma	expression outlier	FLT4	5b	FGFR/PDGFR/VEGFR inhibitor (broad)		no	no	no	yes	no	no	no	yes
Chordoma	expression outlier	PDCD1,CD274	5b	immune checkpoint inhibitor		no	no	no	yes	no	no	no	yes
Non-Hodgkin lymphoma	CNV, expression outlier	PDCD1LG2	3b	immune checkpoint inhibitor		no	yes	no	yes	no	no	yes	yes
Non-Hodgkin lymphoma	CNV	SOCS1	5b	JAK inhibitor (broad)		no	yes	no	no	no	no	yes	no
Neuroblastoma	LoF mutation	ATRX	4a	TOP1 inhibitor (targeted)		yes	no	no	no	no	no	yes	no
Neuroblastoma	CNV, expression outlier	TOP2A	5b	TOP2A inhibitor (targeted)		no	yes	no	yes	no	no	yes	yes
Neuroblastoma	CNV, expression outlier	CDK6, CDK1, CCND1, E2F1, SKP2	5b	CDK4/6 inhibitor (targeted)		no	yes	no	yes	no	no	yes	yes
Malignant rhabdoid tumour	LoF mutation, CNV, expression outlier	SMARCA4	3a	EZH2 inhibitor (targeted)		yes	yes	no	yes	no	no	yes	yes
Malignant rhabdoid tumour	expression outlier	ERBB2,4, FGFR3, FLT4	3b	RTK inhibitor (broad)		no	no	no	yes	no	no	no	yes
Malignant rhabdoid tumour	expression outlier	IRS1	5b	other		no	no	no	yes	no	no	no	yes
Osteosarcoma	CNV, expression outlier	CDK4	3b	CDK4/6 inhibitor (targeted)		no	yes	no	yes	no	no	yes	yes
Osteosarcoma	LoF mutation, expression outlier	TSC2	3b	mTOR inhibitor (targeted)		yes	no	no	yes	no	no	yes	yes
Blastic plasmacytoid dendritic cell neoplas	expression outlier	FLT3	5b	FGFR/PDGFR/VEGFR inhibitor (broad)		no	no	no	yes	no	no	no	yes
Blastic plasmacytoid dendritic cell neoplas	expression outlier	IL3RA	5b	Other		no	no	no	yes	no	no	no	yes
Blastic plasmacytoid dendritic cell neoplas	fusion	MYB-CALCOCO2	5b	Other		no	no	yes	yes	no	no	yes	yes
Synovial Sarcoma	fusion	SS18-SSX2	3a	FGFR/PDGFR/VEGFR inhibitor (broad)		no	no	yes	yes	no	no	yes	yes
Synovial Sarcoma	expression outlier	FGFR3	5b	FGFR/PDGFR/VEGFR inhibitor (broad)		no	no	no	yes	no	no	no	yes
Synovial Sarcoma	expression outlier	CTAG1A, CTAG1B	5b	T CELL therapy		no	no	no	yes	no	no	no	yes
Rhabdomyosarcoma	LoF mutation	NF1	3b	MEK inhibitor		yes	no	no	no	no	no	yes	no
Rhabdomyosarcoma	CNV, expression outlier	FGFR1	3b	FGFR/PDGFR/VEGFR inhibitor (broad)		no	yes	no	yes	no	no	yes	yes
Ewing sarcoma	expression outlier	IRS1	4b	IGF1R inhibitor (targeted)		no	no	no	yes	no	no	no	yes
Ewing sarcoma	expression outlier	KIT, FGF4, FGFR3,4	5b	FGFR/PDGFR/VEGFR inhibitor (broad)		no	no	no	yes	no	no	no	yes
Ewing sarcoma	expression outlier	JAK1	5b	JAK inhibitor (broad)		no	no	no	yes	no	no	no	yes
Ewing sarcoma	expression outlier	TOP1	5b	TOP1 inhibitor (targeted)		no	no	no	yes	no	no	no	yes
Osteosarcoma	CNV, expression outlier	CDKN2A, CDKN2B, CDK6	3b	CDK4/6 inhibitor (targeted)		no	yes	no	yes	no	no	yes	yes
Osteosarcoma	CNV, expression outlier	FGFR1, FGFR3	3b	FGFR/PDGFR/VEGFR inhibitor (broad)		no	yes	no	yes	no	no	yes	yes
Osteosarcoma	CNV, expression outlier	BRD4	5b	BET inhibitor (broad)		no	yes	no	yes	no	no	yes	yes
Pineal parenchymal tumour	CNV, expression outlier	CCND2, CDK2, CDK4, CDK6, CDKN1A, CDKN1B	3b	CDK4/6 inhibitor (targeted)		no	yes	no	yes	no	no	yes	yes
Pineal parenchymal tumour	expression outlier	NTRK1	5b	NTRK inhibitor (broad)		no	no	no	yes	no	no	no	yes
Rhabdomyosarcoma	CNV, expression outlier	CDK4, CDK3, CDNN2	3b	CDK4/6 inhibitor (targeted)		no	yes	no	yes	no	no	yes	yes
Rhabdomyosarcoma	expression outlier	SIRT2	4b	HDAC inhibitor (broad)		no	no	no	yes	no	no	no	yes
Anaplastic astrocytoma	LoF mutation	ATRX	4a	DNA damaging agents		yes	no	no	no	no	no	yes	no
Rosette-forming glioneuronal tumour	fusion	KIAA1549-BRAF	3b	RAF inhibitor (broad)		no	no	yes	yes	no	no	yes	yes
Rosette-forming glioneuronal tumour	expression outlier	IGF1R,IRS1,IRS2	5b	other		no	no	no	yes	no	no	no	yes
Chordoma	T cell infiltration		5a	immune checkpoint inhibitor	T Cell CIBERSORT	no	no	no	yes	yes	no	no	yes
Chordoma	expression outlier	TBXT	5b	immune checkpoint inhibitor		no	no	no	yes	no	no	no	yes
Chordoma	expression outlier, CNV	SMARCB1	4b	EZH2 inhibitor (targeted)		no	yes	no	yes	no	no	yes	yes
Chordoma	expression outlier	PIK3CA,MTOR,RPTOR,RICTOR	5a	mTOR inhibitor (targeted)		no	no	no	yes	no	no	no	yes
Choroid plexus carcinoma	CNV	ATRX	4b	Cytotoxic chemotherapy		no	yes	no	no	no	no	yes	no
Choroid plexus carcinoma	CNV,expression outlier	HDAC1	3a	HDAC inhibitor (broad)		no	yes	no	yes	no	no	yes	yes
Malignant peripheral nerve sheath tumour	LoF mutation	NF1	3b	mTOR inhibitor (targeted)		yes	no	no	no	no	yes	yes	no
Malignant peripheral nerve sheath tumour	LoF mutation,CNV,HRD score,TMB	ATM	5b	PARP inhibitor (broad)	HRD	yes	yes	no	no	yes	no	yes	no
Malignant rhabdoid tumour	CNV	SMARCB1	3a	EZH2 inhibitor (targeted)		no	yes	no	no	no	no	yes	no
Rhabdomyosarcoma	GoF mutation	FGFR4	3a	FGFR inhibitor (targeted)		yes	no	no	no	no	no	yes	no
Rhabdomyosarcoma	high T cell score		5b	immune checkpoint inhibitor		no	no	no	yes	yes	no	no	yes
NUT midline carcinoma	fusion	WHSC1L1-NUT	3a	HDAC inhibitor (broad)		no	no	yes	yes	no	no	yes	yes
NUT midline carcinoma	expression outlier	SOX4	4a	other		no	no	no	yes	no	no	no	yes
CNS non-germinomatous germ cell tumour	SoF mutation	H3F3A	4a	BET inhibitor (broad)		yes	no	no	no	no	no	yes	no
Diffuse midline glioma	SoF mutation	H3F3A	4a	HDAC inhibitor		yes	no	no	no	no	no	yes	no
Diffuse midline glioma	SoF mutation	H3F3A	3a	peptide vaccine		yes	no	no	no	no	no	yes	no
Diffuse midline glioma	expression outlier	KLRK1	5a	immune modulator (via TLR7)		no	no	no	yes	no	no	no	yes
Diffuse midline glioma	expression outlier	ATRX	5a	PARP inhibitor (broad)		no	no	no	yes	no	no	no	yes
Diffuse midline glioma	CNV,expression outlier	AKT3	5a	AKT inhibitor (broad)		no	yes	no	yes	no	no	yes	yes
Diffuse midline glioma	human herpes virus 4 signature		5b	Other		no	no	no	no	yes	no	yes	no
CNS non-germinomatous germ cell tumour	LoF mutation	NF1	5b	MEK inhibitor (broad)		yes	no	no	no	no	no	yes	no
CNS non-germinomatous germ cell tumour	expression outlier	ERBB4,NRG1	5b	HER2 inhibitor (targeted)		no	no	no	yes	no	no	no	yes
CNS non-germinomatous germ cell tumour	expression outlier	FLT1	5b	RTK inhibitor (broad)		no	no	no	yes	no	no	no	yes
Glioblastoma Multiforme	expression outlier	CD274,T	5a	immune checkpoint inhibitor		no	no	no	yes	no	no	no	yes
Glioblastoma Multiforme	expression outlier	MAP2K2	5b	MEK inhibitor (broad)		no	no	no	yes	no	no	no	yes
Glioblastoma Multiforme	expression outlier	BRD4	5b	BET inhibitor (broad)		no	no	no	yes	no	no	no	yes
Glioblastoma Multiforme	LoF mutation, signature	H3F3A	5b	immune checkpoint inhibitor	T Cell CIBERSORT	yes	no	no	yes	yes	no	yes	yes
Rhabdomyosarcoma	CNV	CDK4	3b	CDK4/6 inhibitor (targeted)		no	yes	no	no	no	no	yes	no
Rhabdomyosarcoma	CNV	GLI1	5b	SMO inhibitor (targeted)		no	yes	no	no	no	no	yes	no
Rhabdomyosarcoma	CNV	AKT2	3a	mTOR inhibitor (targeted)		no	yes	no	no	no	no	yes	no
Rhabdomyosarcoma	GoF mutation	KRAS	3b	MEK inhibitor (broad)		yes	no	no	no	no	no	yes	no
Rhabdomyosarcoma	expression outlier	FGFR4	4a	FGFR inhibitor (targeted)		no	no	no	yes	no	no	no	yes
Rhabdomyosarcoma	CNV	HIF1A	4b	other		no	yes	no	no	no	no	yes	no
Acute myeloid leukemia	fusion	KMT2A-MLLT10	3a	hypomethylating agent		no	no	yes	yes	no	no	yes	yes
Acute myeloid leukemia	LoF mutation	KMT2D	5b	hypomethylating agent		yes	no	no	no	no	no	yes	no
Osteosarcoma	CNV	RET	3b	RTK inhibitor (broad)		no	yes	no	no	no	no	yes	no
Osteosarcoma	CNV	PTEN	3b	mTOR inhibitor (targeted)		no	yes	no	no	no	no	yes	no
Pilomyxoid astrocytoma	fusion	BRAF-KIAA1549	3a	RAF inhibitor (broad)		no	no	yes	yes	no	no	yes	yes
Pilomyxoid astrocytoma	expression outlier	MTOR,TSC2	5b	mTOR inhibitor		no	no	no	yes	no	no	no	yes
Pilomyxoid astrocytoma	signature 3		5b	platinums		no	no	no	no	yes	no	yes	no
Wilms tumour	expression outlier	HDAC4	4a	HDAC inhibitor (broad)		no	no	no	yes	no	no	no	yes
Wilms tumour	BRCA signature		5b	platinums		no	no	no	no	yes	no	yes	no
Rhabdomyosarcoma	GoF mutation	NRAS	3b	MEK inhibitor (broad)		yes	no	no	no	no	no	yes	no
Rhabdomyosarcoma	LoF mutation	ARID1A	4b	EZH2 inhibitor (targeted)		yes	no	no	no	no	no	yes	no
Rhabdomyosarcoma	VUS mutation	EGFR	3b	RTK inhibitor (broad)		yes	no	no	no	no	no	yes	no
Rhabdomyosarcoma	mutation burden		5b	immune checkpoint inhibitor		no	no	no	no	yes	no	yes	no
Glioblastoma Multiforme	LoF mutation	SMARCB1	3b	immune checkpoint inhibitor		yes	no	no	no	no	no	yes	no
Glioblastoma Multiforme	expression outlier	MTOR,RICTOR,RPTOR	5b	mTOR inhibitor		no	no	no	yes	no	no	no	yes
Glioblastoma Multiforme	LoF mutation	H3F3A	5b	EZH2 inhibitor (targeted)		yes	no	no	no	no	no	yes	no
Neuroblastoma	CNV	MYCN	3a	BET inhibitor (broad)		no	yes	no	no	no	no	yes	no
Neuroblastoma	CNV	MYCN	3a	ALK inhibitor (targeted)		no	yes	no	no	no	no	yes	no
Neuroblastoma	VUS mutation,signature	PALB2	5b	PARP inhibitor (broad)	COSMIC signature 3	yes	no	no	no	yes	yes	yes	no
Neuroblastoma	CNV,expression outlier	CDKN2B	5b	CDK4/6 inhibitor (broad)		no	yes	no	yes	no	no	yes	yes
Neuroblastoma	VUS mutation	SESN2	5b	mTOR inhibitor		yes	no	no	no	no	no	yes	no
Osteosarcoma	CNV	CDKN2A, CDKN2B	3b	CDK4/6 inhibitor (targeted)		no	yes	no	no	no	no	yes	no
Osteosarcoma	high mutation burden		5b	immune checkpoint inhibitor		no	no	no	no	yes	no	yes	no
