# Supplementary material for: Whole genome and transcriptome integrated analyses guide clinical care of pediatric poor prognosis cancers
Source: Nat Commun. 2024 May 16;15:4165. doi: 10.1038/s41467-024-48363-5 (PMC11099106; doi:10.1038/s41467-024-48363-5)
Supplement: Supplementary file 5 — Supplementary Data 2 [file 41467_2024_48363_MOESM5_ESM.xlsx]

## Sheet: Sheet1
Diagnosis	Genomic Target	Target Category	Drug Class	Drug Received	Level of Evidence	Protocol	Mechanism of Access	Response (at 6 mos)
Infantile fibrosarcoma	ETV6-NTRK3 fusion, NTRK3 expression outlier (high)	DNA / RNA	ALK inhibitor*	Crizotinib	4b	Monotherapy	Compassionate access, off-label	SD
Neuroblastoma	NEURL-ALK1 fusion; ALK1 expression outlier (high)	DNA / RNA	ALK inhibitor	Crizotinib	5b	Monotherapy	Compassionate access, off-label	SD
CNS sarcoma	ATF1-EWSR1 fusion; IL6 and JAK1 expression outliers (high)	DNA/RNA	JAK inhibitor	Ruxolitinib	5b	Montherapy	Compassionate access, off-label	PD
As above	ALK expression outlier (high)	RNA	ALK inhibitor	Crizotinib	5b	Monotherapy	Compassionate access, off-label	PD
Osteosarcoma	Homozygous deletion of PTEN	DNA	mTOR inhibitor	Temsirolimus	3b	Vinblastine and temsirolimus	Clinical trial (NCT02343718)	PD
Malignant granular cell tumor	TERT CNV (gain), expression outlier (high)	DNA/RNA	MEK inhibitor	Trametinib	5b	Monotherapy	Compassionate access, off-label	PD
Papillary thyroid carcinoma	TPM3-NTRK1 fusion, NTRK1 expression outlier (high)	DNA/RNA	NTRK inhibitor	Larotrectinib	4b	Monotherapy	Clinical trial (NCT02637687)	PR
Neuroblastoma	PDGFRB expression outlier (high), VEGFB CNV (gain) and expression outlier (high)	DNA/RNA	TKI	Imatinib	5b	Monotherapy	Compassionate access, off-label	Not assessed
Osteosarcoma	FGFR2/3, VEFGA outlier expression (high)	RNA	TKI	Pazopanib	5b	Topotecan and pazopanib	Clinical trial (NCT02303028)	SD
Aggressive Fibromatosis	JUN, FOS expression outlier (high)	RNA	Angiotensin II receptor antagonist	Irbesartan	5b	Monotherapy	Commercially available, off-label	Not assessed
Plexiform Neurofibroma	JUN, FOS expression outlier (high)	RNA	Angiotensin II receptor antagonist	Irbesartan	3b	Monotherapy	Commercially available, off-label	SD
Plexiform Neurofibroma	JUN, FOS expression outlier (high)	RNA	Angiotensin II receptor antagonist	Irbesartan	3b	Monotherapy	Commercially available, off-label	SD
Angiosarcoma	IGF1/2 outlier expression (high)	RNA	IGF1R inhibitor	Metformin	5b	Monotherapy	Commercially available, off-label	PD
Plexiform Neurofibroma	NF1 SNV (LoF)	DNA	MEK inhibitor	Trametinib	3b	Monotherapy	Compassionate access, off-label	SD
Wilms tumor	FBXW7 SNV (LoF)	DNA	mTOR inhibitor	Temsirolimus	3b	Temsirolimus with irinotecan/temozolomide	Standard of care relapse regimen	SD
Embryonal rhabdomyosarcoma	PI3K SNV (GoF)	DNA	mTOR inhibitor	Temsirolimus	3b	Temsirolimus with vinorelbine/cyclophosphamide	Standard of care relapse regimen	CR
Neuroblastoma	ATRX SNV(LoF), TOP2A CNV (gain) and expression outlier (high)	DNA/RNA	TOP1 inhibitor	Irinotecan	4a	Irinotecan with temozolomide/dinutuximab	Standard of care relapse regimen	CR
Osteosarcoma	TSC2 SNV LoF, expression outlier (low)	DNA/RNA	mTOR inhibitor	Sirolimus	3b	Monotherapy	Compassionate access, off-label	SD
Synovial sarcoma	FGFR3 outlier expression (high); SS18-SSX2 fusion	DNA/RNA	TKI	Pazopanib	5b	Pazopanib and topotecan	Clinical trial (NCT02303028)	PD
Ewing sarcoma	IRS1 outlier expression (high)	RNA	IGF1R inhibitor	Metformin	4b	Monotherapy	Commercially available, off-label	PD
As above	JAK1 outlier expression (high)	RNA	JAK inhibitor	Ruxolitinib	5b	Monotherapy	Compassionate access, off-label	PD
As above	KIT, FGF4, FGFR3/4 outlier expression (high)	RNA	TKI	Pazopanib	5b	Monotherapy	Compassionate access, off-label	PD
Poorly differentiated chordoma	T-cell infiltration score, TBXT outlier expression (high)	RNA	Immune checkpoint inhibitor	Nivolumab	5a	Monotherapy	Compassionate access, off-label	PR
As above	SMARCB1 expression outlier (low) and CNV (loss)	DNA/RNA	EZH2 inhibitor	Tazemetostat	4b	Monotherapy	Compassionate access, off-label	PD
Embryonal rhabdomyosarcoma	FGFR4 SNV (GoF)	DNA	mTOR inhibitor	Temsirolimus	3a	Temsirolimus with vinorelbine/cyclophosphamide	Standard of care relapse regimen	CR
NUT midline carcinoma	SOX4/IGF2 expression outliers (high)	RNA	IGF1R inhibitor	Metformin	4a	Monotherapy	Commercially available, off-label	Not assessed
Diffuse midline glioma	H3F3A SNV (SoF) (H3.3K27M)	DNA	DRD2 antagonist	Onc201	5a	Monotherapy	Clinical trial (NCT03416530)	SD
Glioblastoma	H3F3A SNV (SoF); T-cell infiltration score	DNA/RNA	Immune checkpoint inhibitor	Nivolumab	5a	Monotherapy	Compassionate access, off-label	PD
Embryonal rhabdomyosarcoma	CDK4 CNV (gain), CDK4/6 outlier expression (high)	DNA / RNA	CDK4/6 inhbitor	Palbociclib	3b	Palbociclib with irinotecan/temozolomide	Clinical trial (Single patient study)	SD
Embryonal rhabdomyosarcoma	AKT2 CNV (gain), PTEN CNV (loss) & outlier expression (low)	DNA / RNA	mTOR inhibitor	Sirolimus	3a	Monotherapy	Compassionate access, off-label	Not assessed
Acute myeloid leukemia	KMT2A:MLLT10 fusion; KMT2D SNV (LoF)	DNA / RNA	Hypomethylating agent	5-Azacytidine	3a	Monotherapy	Standard of care relapse regimen	PD
Osteosarcoma	PTEN CNV (homozygous deletion)	DNA	mTOR inhibitor	Sirolimus	3b	Monotherapy	Compassionate access, off-label	PD
