# Supplementary material for: Whole genome and transcriptome integrated analyses guide clinical care of pediatric poor prognosis cancers
Source: Nat Commun. 2024 May 16;15:4165. doi: 10.1038/s41467-024-48363-5 (PMC11099106; doi:10.1038/s41467-024-48363-5)
Supplement: Supplementary file 7 — Source Data [file 41467_2024_48363_MOESM7_ESM.xlsx]

## Sheet: Figure 1A
Patients	Total	Dropped out	Now N
Approached for enrollment	91	3	88
Consented	88	1	87
Patients	1 biopsy	2 biopsy	3 biopsy
Submitted	75	11	1
Dropped low TC or yield	7	1
Total complete	68	10	1
Samples	1 biopsy	2 biopsy	3 biopsy
Submitted	75	22	3
Dropped low TC or yield	7	8	2
Total complete	68	14	1

## Sheet: Figure 1B
Age at Diagnosis	Age at Consent/Enrolment
17.1	18.9
10.2	13.3
3.4	8.6
0.4	3.7
2.3	5.9
8.8	10.7
12.3	14.9
8.2	11.4
2.2	4.1
4.8	5
3.7	4.2
14.4	17.9
17.1	17.9
12.2	13.5
4.1	9
14.8	16.7
14.3	15.6
0.3	8.1
16.2	16.3
1.9	7.1
4.8	11.4
5.3	5.5
5.8	18.2
17.7	18.5
5.8	7.6
15.3	15.3
8.3	8.4
0.8	1.1
4.1	5
11.2	14.9
16.3	17.1
16.5	17.1
1	2
13.2	13.8
8.7	8.9
6.9	16.8
12.9	18.7
1.7	19.2
0.9	1.4
11.3	11.5
2.8	3.3
13.2	14.3
4.4	6.3
1.8	13.8
14.8	16.4
3.4	5.7
5.1	6.4
14.1	15.6
3.2	6.5
0.4	0.5
15.1	16.3
12.8	14.5
14	16.3
13.8	15.5
11.3	15.2
17.4	17.8
18.1	18.2
16.5	16.6
17.1	17.3
5	8.2
8.8	9
3.8	5.3
20.7	21.2
2.1	2.4
2.8	4.4
14.3	14.4
18.1	18.2
17.7	18.7
16	16.1
14	14.2
3.9	4.9
1.6	2.3
16.5	17.3
1.7	6.4
2.8	4.8
10.2	15.3
15.3	15.5
3.3	5.4
14.3	16.8

## Sheet: Figure 1C
tumour_group	biopsy_group	n()
Benign	Soft tissue	7
Benign	CNS	1
Bone sarcoma	Soft tissue	2
Bone sarcoma	Lung	5
Bone sarcoma	Bone	4
CNS High grade	Lung	1
CNS High grade	CNS	15
CNS Low grade	CNS	4
Leukemia	CNS	1
Leukemia	Bone marrow	3
Lymphoma	Soft tissue	1
Lymphoma	Lymph node	1
Neuroblastoma	Soft tissue	4
Neuroblastoma	Lymph node	1
Neuroblastoma	Lung	1
Neuroblastoma	Bone	1
Neuroblastoma	Adrenal	2
RMS/STS	Soft tissue	7
RMS/STS	Lung	3
RMS/STS	Liver	1
RMS/STS	Bone	2
Solid - Other	Soft tissue	5
Solid - Other	Lymph node	3
Solid - Other	Lung	4
Solid - Other	Liver	1
Solid - Other	Kidney	1
Solid - Other	Bowel	1

## Sheet: Figure 1D
Time_to_progression_or_last_fu	Overall	Total number at risk	Solid	CNS	Heme	Benign
0	100	79	46	19	6	8
0.1	98.7342	79		19
0.2	97.4684	78		18
0.5	96.2025	77			6
0.6	94.9367	76	46
0.8	93.6709	75			5
0.9	92.4051	74	45
1	89.8734	73	44
1.1	88.6076	71			4
1.2	86.0759	70	42
1.4	84.8101	68	40
1.6	83.5443	67	39
1.8	82.2785	66	38
2	81.0127	65	37
2.4	78.481	64	36	17
2.5	75.9494	62	35
2.6	73.4177	60		16
2.8	70.8861	58	33
3	69.6203	56	31
3.1	68.3544	55	30
3.3	65.8228	54	29
3.4	63.2911	52		14
3.5	62.0253	50		12
3.9	60.7595	49	27
4.5	58.2278	48	26
4.8	55.6962	46	24
4.9	54.4304	44	22
5.6	53.1646	43				8
5.7	51.8987	42	21
5.9	50.6329	41		11
6.1	49.3671	40				7
6.4	48.1013	39		10
6.9	48.1013	38			3
7.2	45.5012	37				6
8.8	44.2012	35	20
9	42.9011	34	19
10.2	41.6011	33	18
10.3	40.3011	32	17
11.5	39.001	31	16
12.2	37.701	30	15
12.3	36.401	29			2
13.5	35.1009	28	14
13.8	33.8009	27	13
17.3	32.5009	26		9
17.6	31.2008	25		8
19.8	29.9008	24	12
20.1	28.6008	23				4
24.4	27.3007	22	11
25.8	26.0007	21		7
26.2	24.7007	20	10
27.9	23.3284	18	8
34.7	21.9561	17		6
38.2	21.9561	16		5
38.3	20.4924	15	7
40.8	20.4924	14			1
44	20.4924	13	6
44.7	20.4924	12	5			3
47.1	20.4924	10		4
47.3	20.4924	9	4
48.1	20.4924	8		3
48.8	20.4924	7				2
50.7	17.077	6	3
53	13.6616	5	2
53.2	13.6616	4		2
62.2	13.6616	3		1
70.1	13.6616	2	1
78.3	13.6616	1				1

## Sheet: Figure 1E
Time_to_death_or_last_fu	Overall	Total number at risk	Solid	CNS	Heme	Benign
0	100	79	46	19	6	8
0.1	98.7342	79		19
0.5	97.4684	78			6
0.6	96.2025	77	46
1	94.9367	76	45
1.8	93.6709	75	44
2.1	92.4051	74		18
2.5	91.1392	73	43
2.6	89.8734	72		17
3.1	88.6076	71	42
3.3	87.3418	70	41
3.7	86.0759	69	40
4.1	84.8101	68			5
4.4	82.2785	67	39	16
4.6	81.0127	65	38
4.8	79.7468	64	37
5.6	78.481	63	36
5.9	75.9494	62	35	15
6	74.6835	60	34
6.7	73.4177	59	33
6.9	72.1519	58			4
7.1	70.8861	57	32
7.5	69.6203	56		14
8.4	68.3544	55	31
9.1	67.0886	54	30
10.2	65.8228	53	29
12.3	64.557	52	28
13.3	63.2911	51	27
14.2	62.0253	50	26
14.5	60.7595	49	25
14.9	59.4937	48			3
15	59.4937	47	24
17.3	59.4937	46		13
17.5	58.1716	45	23
19.7	58.1716	44				8
20.4	56.8188	43	22
20.5	55.4659	42	21
20.7	55.4659	41				7
21.8	54.0793	40	20
22	52.6926	39		12
22.4	51.306	38	19
22.5	49.9193	37	18
23.3	48.5327	36		11
24.1	47.146	35	17
25.7	47.146	34		10
26.2	47.146	33	16
29.5	45.6727	32	15
34.7	45.6727	31	14	9
35	45.6727	29			2
35.3	45.6727	28		8
37.6	43.9811	27		7
38.2	43.9811	26		6
38.8	42.2219	25	13
39.4	42.2219	24	12
40.8	42.2219	23			1
42.9	40.3027	22	11
44	40.3027	21	10
44.7	40.3027	20	9			6
47.1	40.3027	18		5
47.3	40.3027	17	8
48.1	40.3027	16		4
48.7	40.3027	15	7
48.8	40.3027	14				5
49.6	40.3027	13	6
51.1	40.3027	12				4
53.2	40.3027	11		3
55.9	40.3027	10				3
58.3	40.3027	9				2
62.2	40.3027	8		2
68.2	40.3027	7	5
68.5	40.3027	6	4
69.8	40.3027	5		1
70.1	40.3027	4	3
75.8	26.8685	3	2
77.7	26.8685	2	1
78.3	26.8685	1				1

## Sheet: Figure 2A (right)
Gene	cDNA Change	Protein Change	Classification
TERT	c.1234C>T	p.His412Tyr	VUS
NF1	c.1370_1371delAG	p.His457ProfsTer12	Likely Pathogenic
MUTYH	c.53C>T	p.Pro18Leu	VUS
MUTYH	c.74G>A	p.Gly25Asp	VUS
NF1	c.31C>T	p.Gln11Ter	Pathogenic
POLE	c.5312C>T	p.Thr1771Met	VUS
MSH6	c.4068_4071dupGATT	p.Lys1358delinsAspTer	Benign
POLE	c.2340G>A	p.Ser780=	Benign
POLE	c.4290+5G>A	.	Benign
MLH1	c.-93G>A	.	Benign
MSH2	c.*29463A>G	.	Benign
PMS2	c.1621A>G	p.Lys541Glu	Benign
POLE	c.3156G>A	p.Thr4052=	Benign
MLH1	c.-93G>A	.	Benign
MSH2	c.*29463A>G	.	Benign
PMS2	c.1621A>G	p.Lys541Glu	Benign
POLE	c.910-6G>C	.	Benign
PALB2	c.1492G>T	p.Asp498Tyr	Likely Benign
BRCA2	c.*839delT	.	Benign
MSH6	c.3557-4dup	.	Benign
RB1	c.1390-13A>T	.	Benign
BRCA2	c.3032C>G	p.Thr1011Arg	VUS
CDH1	c.-50C>T	.	VUS
MSH6	c.2436A>G	p.Leu812=	Likely Benign
POLE	c.4444+4T>A	.	Benign
PTEN	c.48T>C	p.Tyr16=	Likely Benign
PABL2	c.1987C>T	p.Arg663Cys	VUS
PMS2	c.2149G>A	p.Val717Met	Likely Benign
APC	c.3374T>C	p.Val1125Ala	VUS
PMS2	c.1866G>A	p.M622I	Benign
PMS2	c.1437C>G	p.His479Gln	VUS
PTEN	c.163delA	p.R55GfsX44	Likely Pathogenic
MUTYH	c.64G>A	p.V22M	Benign
PMS2	c.1789A>T	p.T597S	Benign
STK11	c.1211C>T	p.S404F	VUS
BRCA2	c.9032T>C	p.Leu3011Pro	VUS
EPHA2	c.1172G>A	p.Gly391Arg	Benign
TERT	c.835G>A	p.Ala279Thr	Benign
TERT	c.3784G>A	p.Ala1062Thr	VUS
PMS2	c.1688_1689delGAinsAG	p.Arg563Gln	VUS
APC	c.7504G>A	p.Gly2502Ser	Benign
MSH6	c.1186C>G	p.Leu396Val	Benign
RET	c.1942G>A	p.Val648Ile	VUS
APC	c.7201C>T	p.Leu2401Leu	Benign
MSH6	c.642C>T	p.Tyr214Tyr	Benign
TP53	c.108G>A	p.Pro36Pro	Benign
MSH2	c.1168C>T	p.Leu390Phe	Benign
PMS2	c.1532C>T	p.Thr511Met	Benign
MSH6	c.3217C>T	p.Pro1073Ser	VUS
TERT	c.3184G>A	p.Ala1062Thr	VUS
MSH2	NC_000002.11:g.47739533G>A	.	Benign
MSH6	c.2633T>C	p.Val878Ala	Benign
MSH6	c.642C>T	p.Tyr214Tyr	Benign
TERT	c.3184G>A	p.Ala1062Thr	VUS
PDGFRA	c.-13+526T>G	.	Likely Benign
MUTYH	c.536A>G	p.Tyr179Cys	Pathogenic
MUTYH	c.64A>G	p.Val22Met	Benign
BRCA2	c.6100C>T	.p.Arg2034Cys	Benign
TERT	c.835G>A	p.Ala279Thr	Benign
ATM	c.1236-3dupT	.	Benign
BRCA2	c.6148G>A	p.Val2050Ile	VUS
MUTYH	c.1431G>C	p.Thr477=	Benign
MUTYH	c.53C>T	p.Pro18Leu	VUS
MUTYH	c.74G>A	p.Gly25Asp	VUS
MLH1	c.1151T>A	p.Val384Asp	Benign
APC	c.811A>G	p.Met271Val	Likely Benign
BRCA2	c.1087A>G	p.Thr363Ala	Likely Benign
RET	c.874G>A	p.Val292Met	Likely Benign
CDH1	c.1272C>T	p.Val424=	Likely Benign
APC	c.6135C>T	p.Ser2045=	Likely Benign
DKC1	c.-142C>G	.	VUS
MUTYH	c.1544C>T	p.Ser515Phe	Benign
MUTYH	c.36+1969G>T	.	VUS
ATM	c.1236-3dupT	.	Benign
NF1	c.5785G>T	p.Glu1929Ter	Pathogenic
PMS2	c.1556A>G	p.Tyr519Cys	Likely Benign
PMS2	c.1559C>T	p.Ala520Val	Likely Benign
RET	c.2372A>T	p.Tyr791Phe	Benign
ATM	c.1236-3dupT	.	Benign
MLH1	c.1964T>C	p.Ile655Thr	VUS
BRCA2	c.548G>C	p.Ser183Thr	VUS
MLH1	c.1039-14_1039-8dup	.	Likely Benign
PTEN	c.-429C>T	.	VUS
SDHB	c.8C>G	p.Ala3Gly	Benign
PMS2	c.451C>T	p.Arg151Cys	VUS
CHEK2	c.1100delC	p.Thr367MetfsTer15	Pathogenic
MSH2	c.942+2_942+5del	.	Pathogenic
MSH6	c.2253T>C	p.Asn751=	Benign
POLE	c.123G>A	p.Thr41=	Benign
POLE	c.4444+4T>A	.	Benign
POLD1	c.2251-8G>A	.	Likely Benign

## Sheet: Figure 2B
Retrospective review	Gene	Clinical Diagnosis	Second Hit	Identified	Reported
Autosomal dominant (high penetrance)	NF1	plexiform neurofibroma	LOH	known prior
Autosomal dominant (high penetrance)	NF1	plexiform neurofibroma	somatic SNV	known prior
Autosomal dominant (high penetrance)	NF1	plexiform neurofibroma	somatic SNV	known prior
Autosomal dominant (high penetrance)	NF1	plexiform neurofibroma		known prior
Autosomal dominant (high penetrance)	NF1	plexiform neurofibroma		known prior
Autosomal dominant (high penetrance)	NF1	plexiform neurofibroma		known prior
Autosomal dominant (high penetrance)	NF1	peripheral nerve sheath tumour		known prior
Autosomal dominant (high penetrance)	PTEN	benign fibrovascular brain tumour		during	yes
Autosomal dominant (high penetrance)	RB1	diffuse intrinsic pontine glioma	LOH	known prior
Autosomal dominant (high penetrance)	SMARCB1	rhabdoid	LOH	known prior
Autosomal dominant (high penetrance)	TP53	osteosarcoma	LOH	known prior
Autosomal dominant (high penetrance)	TP53	glioblastoma multiforme	LOH	known prior
Autosomal dominant (moderate penetrance)	CHEK2	rhabdomyosarcoma		during	yes
Autosomal dominant (moderate penetrance)	PALB2	glioblastoma multiforme		after	yes
Autosomal dominant (moderate penetrance)	APC	pilomyxoid astrocytoma		after	yes
Autosomal recessive	MUTYH	rhabdoid tumour		during	no
Autosomal recessive	NTHL1	rhabdomyosarcoma		after	no

## Sheet: Figure 3A
Gene	Alteration_type	value	n	stroke	Gene_total
ABL1	Alteration_SV	alteration	1	dot	4
ABL1	CNV_cat	gain	1	ring	4
ABL1	EXP_cat	high expression	2	ring	4
AKT3	CNV_cat	gain	1	ring	3
AKT3	EXP_cat	high expression	2	ring	3
ATM	Alteration_SNV/Indel	alteration	1	dot	4
ATM	CNV_cat	loss	2	dot	4
ATM	EXP_cat	low expression	1	dot	4
ATRX	Alteration_SNV/Indel	alteration	2	dot	4
ATRX	CNV_cat	loss	1	dot	4
ATRX	EXP_cat	low expression	1	dot	4
BCR	Alteration_SV	alteration	1	dot	3
BCR	CNV_cat	gain	1	ring	3
BCR	EXP_cat	high expression	1	ring	3
BRD4	CNV_cat	gain	2	ring	4
BRD4	EXP_cat	high expression	2	ring	4
CCND1	CNV_cat	gain	2	ring	4
CCND1	EXP_cat	high expression	2	ring	4
CDK4	CNV_cat	gain	4	ring	8
CDK4	EXP_cat	high expression	4	ring	8
CDK6	CNV_cat	gain	1	ring	6
CDK6	EXP_cat	high expression	5	ring	6
CDKN1B	EXP_cat	low expression	3	dot	3
CDKN2A	CNV_cat	loss	4	dot	5
CDKN2A	EXP_cat	low expression	1	dot	5
CDKN2B	CNV_cat	loss	4	dot	6
CDKN2B	EXP_cat	low expression	2	dot	6
CTNNB1	Alteration_SNV/Indel	alteration	3	dot	4
CTNNB1	CNV_cat	gain	1	ring	4
EGFR	Alteration_SNV/Indel	alteration	1	dot	3
EGFR	EXP_cat	high expression	2	ring	3
FGFR1	CNV_cat	gain	4	ring	9
FGFR1	EXP_cat	high expression	5	ring	9
FGFR3	CNV_cat	gain	1	ring	6
FGFR3	EXP_cat	high expression	5	ring	6
FGFR4	Alteration_SNV/Indel	alteration	1	dot	3
FGFR4	EXP_cat	high expression	2	ring	3
FLT4	EXP_cat	high expression	3	ring	3
FOS	EXP_cat	high expression	5	ring	5
H3F3A	Alteration_SNV/Indel	alteration	6	dot	7
H3F3A	EXP_cat	low expression	1	dot	7
IGF2	EXP_cat	high expression	3	ring	3
IRS1	EXP_cat	high expression	3	ring	3
JAK1	EXP_cat	high expression	3	ring	3
JUN	EXP_cat	high expression	3	ring	3
MTOR	EXP_cat	high expression	4	ring	4
MYC	CNV_cat	gain	1	ring	3
MYC	EXP_cat	high expression	2	ring	3
NF1	Alteration_SNV/Indel	alteration	6	dot	10
NF1	Alteration_SV	alteration	1	dot	10
NF1	CNV_cat	loss	2	dot	10
NF1	EXP_cat	low expression	1	dot	10
NTRK1	Alteration_SV	alteration	1	dot	7
NTRK1	CNV_cat	gain	1	ring	7
NTRK1	EXP_cat	high expression	5	ring	7
PDGFB	EXP_cat	high expression	4	ring	4
PDGFRA	Alteration_SNV/Indel	alteration	1	dot	8
PDGFRA	Alteration_SV	alteration	1	dot	8
PDGFRA	CNV_cat	gain	2	ring	8
PDGFRA	EXP_cat	high expression	4	ring	8
PDGFRB	EXP_cat	high expression	7	ring	7
PIK3CA	Alteration_SNV/Indel	alteration	2	dot	3
PIK3CA	EXP_cat	high expression	1	ring	3
SMARCA4	Alteration_SNV/Indel	alteration	1	dot	3
SMARCA4	CNV_cat	loss	1	dot	3
SMARCA4	EXP_cat	low expression	1	dot	3
SMARCB1	Alteration_SNV/Indel	alteration	1	dot	7
SMARCB1	Alteration_SV	alteration	1	dot	7
SMARCB1	CNV_cat	loss	3	dot	7
SMARCB1	EXP_cat	low expression	2	dot	7
TOP1	CNV_cat	gain	1	ring	3
TOP1	EXP_cat	high expression	2	ring	3
TOP2A	CNV_cat	gain	2	ring	5
TOP2A	EXP_cat	high expression	3	ring	5
TSC2	Alteration_SNV/Indel	alteration	1	dot	3
TSC2	EXP_cat	high expression	2	ring	3
VEGFB	CNV_cat	gain	1	ring	3
VEGFB	EXP_cat	high expression	2	ring	3

## Sheet: Figure 3B
LOE	SNV	CNV	SV	exp	genomic signature
1		1	1	1
2			1	1
3	19	23	8	24
4	9	8	3	13
5	11	19	5	77	10

## Sheet: Figure 3C
RNA only	DNA only	DNA+RNA
66	57	50

[truncated: 15 more sheets: Figure 3D, Figure 4A, Figure 4B, Figure 5A, Figure 5B, Figure 5C, Figure 5D, Figure 6A, Figure 6B, Figure 6C, Figure 6D, Figure 6E, Figure 6F, Figure S1, Figure S2]
